# Supplementary material for: Mutation-specific CAR T cells as precision therapy for IGLV3-21R110 expressing high-risk chronic lymphocytic leukemia
Source: Nat Commun. 2024 Feb 2;15:993. doi: 10.1038/s41467-024-45378-w (PMC10837166; doi:10.1038/s41467-024-45378-w)
Supplement: Supplementary file 4 — Source Data [file 41467_2024_45378_MOESM4_ESM.xlsx]

## Sheet: Figure1b
Figure 1b. Percent tumor cell lysis based on a bioluminescence readout after 48h co-culture of NALM-6 Luc or IGLV3-21R110 expressing NALM-6 Luc-R110 cells with indicated CAR T cells or untransduced T cells (UTDs)
NALM-6 Luc + UTD	NALM-6 Luc + E3-SAR	NALM-6 Luc + R110 mCAR1	NALM-6 Luc + CD19 mCAR	NALM-6 Luc-R110 + UTD	NALM-6 Luc-R110 + E3	NALM-6 Luc-R110 + R110 mCAR1	NALM-6 Luc-R110 + CD19 mCAR
-6.667e-08	0.148889	1.14958	83.5533	3.3333e-09	10.9271	71.4771	92.9914
-6.667e-09	6.72404	6.55739	92.0093	3.3333e-08	-0.0337395	72.4011	94.6579
3.3333e-09	-1.5328	-2.01744	89.8786	6.6667e-09	-0.0081942	81.8499	91.2632

## Sheet: Figure1c
Figure 1c. Quantification of IFN-γ secretion in cell culture supernatants after 48h co-culture of NALM-6 Luc model.
Nalm-6 Luc + UTD	Nalm-6 Luc + E3-SAR ctrl	Nalm-6 Luc + R110 mCAR1	Nalm-6 Luc + CD19 mCAR	Nalm-6 Luc-R110 + UTD	Nalm-6 Luc-R110 + E3-SAR ctrl	Nalm-6 Luc-R110 + R110 mCAR1	Nalm-6 Luc-R110 + CD19 mCAR	UTD only	E3-SAR ctrl only	R110 mCAR1 only	CD19 mCAR
0.0809157	0.0645113	0.327474	15.7118	0.0542588	0.0415888	2.64025	15.7118	0	0	0.0574134	0
0.0316682	0	0.215611	7.91849	0	0	6.12051	8.59561	0	0	0	0
0.108029	0.0157158	0.0339791	5.20971	0.0337188	0.0178483	5.21585	7.34708	0.0296001	0.00260749	0.0112803	0.0112803
0.0931459	0.053302	0.199456	7.29893	0.045217	0.037553	0.748119	5.26544	0.0666271	0.0239217	0.0478608	0
0.0674425	0.0172596	0.0260977		0.0522212	0	3.35267		0.00648667	0.00209405	0.00903736

## Sheet: Figure1e
Figure 1e. Bioluminescence measurements of NSG mice to assess in vivo activity of HD-R110-mCAR1 T cells from healthy donors.
Days [d]	PBS																					E3 SAR T cells												R110 CAR T cells
3	11200	9770	10500	14100	20100	8750	7400	7910	10700	16700												10600	9190	9860	13300	19300								9590	8710	9560	12900	18600
5											24080	11950	10240	11290	12820	22190	11410	10710	10580	12760	21340						13010	14940	26690	13230	11820	11750	14360						16180	13780	14070	17560	30710	14260	12080
10	123000	264000	171000	94200	40900	67500	31000	47500	59600	72000	19200	10250	8133	8373	10380	20070	11090	13500	12530	14430	19540	44100	31100	41400	61100	51800	13350	13990	22080	9591	12800	14850	11610	3930	2880	5610	4990	4710	11400	9645	9706	11870	20050	11620	10370
17	15130000	9833000	19870000	8099000	4754000	6550000	2453000	3633000	5111000	4621000	102200	275100	290900	869600	150900	857000	47550	438900	356600	212200	378600	2743000	1749000	2564000	996600	3607000	206700	120000	196800	1391000	754600	461100	112200	110600	23150	643400	210600	11670	13900	11700	12680	15570	28550	14760	13720
24	44890000	25410000	57640000	26440000	19410000	20270000	13720000	21800000	34870000	15840000	1837000	2155000	2120000	7865000	1134000	7602000	398100	2202000	2979000	1482000	3072000	7324000	12010000	16960000	19710000	22130000	4307000	2670000	1675000	13380000	7025000	3957000	1555000	1285000	176200	3923000	1233000	91400	13720	11930	13740	17160	39050	28330	39270
31	163500000	48780000	40800000		74960000	20450000	174000000	63320000	131000000	31830000	4308000	11310000	8378000	17340000	6327000	20290000	2695000	9890000	6462000	2130000	4357000	24390000	23480000	57510000	41230000	86510000	17360000	6745000	12220000	27290000	32150000	14120000	2808000	2341000	255100	7230000	9328000	1561000	32740	26930	29040	39660	222000	99710
38	332100000										30070000	31500000	12200000	25570000	17400000		15600000	27970000	23750000	15780000	39570000	119400000	20820000	107200000		68140000	13030000	2735000	57310000	125300000	156300000	40120000	5690000	14430000	1996000	18370000	20720000	2725000	14240	12170	14330	19320	209800	242000	16120
45												130300000			53920000		29580000			36140000													24910000	40200000	4808000		29490000	6656000	25020	18020	25040	37850	1179000	1366000	220700
52																																			6970000			14670000
59																																						76030000	706400	44180	61710	56040		26930000	252300
66																																						192800000	4383000	21580	82150	35690		171300000	708700
79																																								29960	1959000	42210			2713000
93																																								20330	44020000	33730			12790000

## Sheet: Figure1f
Figure 1f. Kaplan-Meier survival plot of NALM-6 Luc-R110 mouse model
Days [d]	R110 mCAR1 T cells	E3 SAR T cells	PBS
28			1
31			1
31			1
33		1	1
33			1
35			1
35			1
35			1
35			1
37			1
38		1	1
38		1
38		1
38		1
38		1
38		1
39		1
39		1
40	1		1
43			1
44		1	1
44		1	1
44			1
44			1
45	1		1
45			1
46		1	1
46			1
47	1
51	1
52	1
65	1
68	1
72	1
110	1
112	0
112	0
112	0

## Sheet: Figure1g
Figure 1g. Percent tumor cell lysis based on a bioluminescence readout after 48h co-culture of OCI-Ly1 Luc-GFP or IGLV3-21R110 expressing OCI-Ly1 Luc-GFP-R110 cells with indicated CAR T cells
OCI-Ly1 Luc-GFP + mR110 CAR1	OCI-Ly1 Luc-GFP + mCD19 CAR	OCI-Ly1 Luc-GFP + UTD	OCI-Ly1 Luc-R110 + mR110 CAR1	OCI-Ly1 Luc-R110 + mCD19 CAR	OCI-Ly1 Luc-R110 + UTD
24.1758	95.1572	0	57.0689	96.4268	0
-4.03142	75.5303	0	43.7192	80.2503	0
-6.83852	97.3681	0	92.0361	98.8682	0

## Sheet: Figure1h
Figure 1h. Bioluminescence measurements of NSG mice engrafted with OCI-Ly1 Luc-GFP-R110 cells to assess in vivo activity of HD-αR110-mCAR1 T cells from healthy donors.
Days [d]	UT					CD19-CD28-CD3z CAR T cells					R110 CAR T cells					CD19-CD28-CD3z CAR T cells
4	1560	1530	1350	1450	1580	940	970	1080	1180	1160	1520	1580	1420	1680	1400	940	970	1080	1180	1160
7	1390	1320	1210	1150	1670	1040	988	1090	1200	1060	1130	1490	1440	1550	1240	1040	988	1090	1200	1060
12	3630	1930	2350	5320	9120	1780	1920	2170	1670	1820	1730	1540	1520	1470	1190	1780	1920	2170	1670	1820
18	50900	8570	10200	34500	3140	1120	1230	389	952	727	1600	2210	1660	1250	1060	1120	1230	389	952	727
25	370000	23400	152000	161000	40200	1450	1430	1710	1410	1890	1890	5890	1810	2190	1180	1450	1430	1710	1410	1890
32	888000	142000	306000	1960000	1620000	1470	2020	1550	1790	3060	1680	3120	2010	12800	3920	1470	2020	1550	1790	3060
39	2460000	356000	556000		5590000	814	1010	996	1430	1130	2530	13700	3950	23600	44400	814	1010	996	1430	1130
46			2470000			1510	1510	1190	1530	1720	1580	193000	1870	85900	222000	1510	1510	1190	1530	1720

## Sheet: Figure1i
Figure 1i. Kaplan-Meier survival plot of OCI-Ly1 Luc-GFP-R110 mouse model.
Days [d]	R110 CAR T cells	UTD	CD19-CD28-CD3z CAR T cells
34		1
39		1
39		1
41		1
48		1
48	0
48	0
48	0
48	0
48	0
48			0
48			0
48			0
48			0
48			0

## Sheet: Figure 2d
Figure 2d. Transduction efficiencies of the murine CAR2 construct transduction into human T cells.
UTD	Mock	αR110-mCAR2	αCD19-mCAR
0.09	0.7	30.5	33.7
0.35	0.56	33.2	37.3
0.13	0.19	23.5	36.6
0.32	0.13	33.1	40.5
0.93	1.42	38.7	35.9

## Sheet: Figure 2e
Figure 2e. Percent tumor cell lysis based on a bioluminescence readout after co-culture of NALM-6-G110 (wt) or NALM-6-R110 cells with indicated CAR T cells or untransduced T cells (UTD).
UTD	Mock	+HD-αR110-mCAR2	+HD-αCD19-mCAR		UTD	Mock	+HD-αR110-mCAR2	+HD-αCD19-mCAR
	45.7136	49.0404	72.4167			44.5859	67.7438	84.7078
25.0023	23.7115	16.8833	93.9416		25.5401	31.8489	82.8578	93.8758
23.2025	13.6924	26.7939	77.0411		45.7263	45.0047	77.7425	92.4915
15.297	0.710973	27.4233	80.7596		22.3755	7.35726	89.6617	81.6764
NALM-6-G110 (wt)					NALM-6-R110

## Sheet: Figure 2f
Figure 2f. Surface expression of CD69 on indicated CAR T cells after co-culture with NALM-6, NALM-6-G110 (wt) or NALM-6-R110 cells.
Mock	+HD-αR110-mCAR2	+HD-αCD19-mCAR		Mock	+HD-αR110-mCAR2	+HD-αCD19-mCAR		Mock	+HD-αR110-mCAR2	+HD-αCD19-mCAR		Mock	+HD-αR110-mCAR2	+HD-αCD19-mCAR
2.53333	13.7667	5.6		4.23	17.5333	49.3333		8.04	26.5	51.5333		8.25333	45.9333	51.7667
31.9	42.9	41.4		35.1	42.3	73.4		35.8	50.5	82.6		11	42.4	41.8
18.9	25.1	20.5		27	37.4	77.7		38	46.4	86.3		31	72.7	84.2
no target cells				NALM-6 Luc				NALM-6 Luc-G110 (wt)				NALM-6 Luc-R110

[truncated: 19 more sheets: Figure 2g, Figure 2h, Figure 3c, Figure 3d, Figure 3e, Figure 4d, Figure 4e, Figure 4f, Figure 4h, Figure 5a, Figure 5c, Figure 5e, Suppl_Fig1b, Suppl_Fig1c, Suppl_Fig1d, Suppl_Fig1f, Suppl_Fig3a, Suppl_Fig3d, Suppl_Fig3f]
